# Supplementary material for: Protective Effects of Dipterocarpus tuberculatus in Blue Light-Induced Macular Degeneration in A2E-Laden ARPE19 Cells and Retina of Balb/c Mice
Source: Antioxidants (Basel). 2023 Jan 31;12(2):329. doi: 10.3390/antiox12020329 (PMC9952417; doi:10.3390/antiox12020329)
Supplement: Supplementary file 1 [file antioxidants-12-00329-s001.zip]

Archive with 1 entries (1 files):
- antioxidants-2124091-supplementary.pdf
